# Supplementary material for: Deep learning at the edge enables real-time streaming ptychographic imaging
Source: Nat Commun. 2023 Nov 3;14:7059. doi: 10.1038/s41467-023-41496-z (PMC10624836; doi:10.1038/s41467-023-41496-z)
Supplement: Supplementary file 3 — Source data [file 41467_2023_41496_MOESM3_ESM.xlsx]

## Sheet: Fig. 2C
Fig. 2C : line profile comparison of the phase obtained with AI inference and iterative method
Distance (nm)	Iterative method phase (rad)	Distance	AI inference
0	0.447312	0	0
6.82	0.434202	8	0
13.64	0.433648	16	0.761827
20.46	0.461581	24	0.80312
27.28	0.433728	32	0.660599
34.1	0.410653	40	0.502247
40.92	0.38202	48	0.32985
47.74	0.348298	56	-0.00903247
54.56	0.324133	64	-0.229274
61.38	0.239676	72	-0.413787
68.2	0.177005	80	-0.52348
75.02	0.123263	88	-0.677413
81.84	0.0956668	96	-0.804071
88.66	0.0196652	104	-0.900018
95.48	-0.093626	112	-0.989418
102.3	-0.222479	120	-1.0856
109.12	-0.368737	128	-1.14963
115.94	-0.505112	136	-1.20006
122.76	-0.608389	144	-1.22999
129.58	-0.703521	152	-1.25379
136.4	-0.758679	160	-1.26307
143.22	-0.846318	168	-1.27013
150.04	-0.919019	176	-1.27009
156.86	-0.990709	184	-1.29633
163.68	-1.07852	192	-1.29943
170.5	-1.14408	200	-1.29985
177.32	-1.18208	208	-1.29898
184.14	-1.15007	216	-1.28134
190.96	-1.19294	224	-1.21677
197.78	-1.23028	232	-1.08549
204.6	-1.19714	240	-0.889421
211.42	-1.14329	248	-0.616504
218.24	-1.09733	256	-0.28401
225.06	-1.07215	264	0.0443585
231.88	-0.985639	272	0.34676
238.7	-0.874338	280	0.58226
245.52	-0.62144	288	0.752827
252.34	-0.218107	296	0.861104
259.16	0.16785	304	0.936084
265.98	0.470744	312	0.974847
272.8	0.661778	320	0.9946
279.62	0.750889	328	1.00388
286.44	0.800141	336	1.01065
293.26	0.85524	344	1.01564
300.08	0.898874	352	1.01864
306.9	0.888878	360	1.02352
313.72	0.874709	368	1.02692
320.54	0.845692	376	1.03588
327.36	0.856438	384	1.04254
334.18	0.897014	392	1.05067
341	0.930808	400	1.0581
347.82	0.926998	408	1.06313
354.64	0.933359	416	1.06636
361.46	0.931109	424	1.07042
368.28	0.909923	432	1.07425
375.1	0.886313	440	1.07687
381.92	0.879956	448	1.07873
388.74	0.842555	456	1.08032
395.56	0.801378	464	1.08301
402.38	0.831919	472	1.08167
409.2	0.897341	480	1.0787
416.02	0.90829	488	1.07585
422.84	0.952818	496	1.07247
429.66	0.987264	504	1.06865
436.48	0.997348	512	1.06473
443.3	0.986378	520	1.06193
450.12	0.974535	528	1.05909
456.94	0.952434	536	1.05606
463.76	0.944667	544	1.05237
470.58	0.913628	552	1.04797
477.4	0.928405	560	1.04399
484.22	0.938654	568	1.04019
491.04	0.944692	576	1.03567
497.86	0.937536	584	1.0313
504.68	0.91497	592	1.02661
511.5	0.883004	600	1.02352
518.32	0.878401	608	1.02146
525.14	0.938874	616	1.02036
531.96	0.944865	624	1.01942
538.78	0.884529	632	1.01919
545.6	0.870746	640	1.0202
552.42	0.924019	648	1.02248
559.24	0.967933	656	1.02605
566.06	0.956654	664	1.03029
572.88	0.92946	672	1.03502
579.7	0.932275	680	1.03873
586.52	0.933303	688	1.04419
593.34	0.88951	696	1.04893
600.16	0.882143	704	1.05278
606.98	0.891027	712	1.05293
613.8	0.878323	720	1.05596
620.62	0.852478	728	1.0578
627.44	0.858301	736	1.05775
634.26	0.888906	744	1.05666
641.08	0.87871	752	1.05437
647.9	0.874849	760	1.05175
654.72	0.910256	768	1.0493
661.54	0.942416	776	1.04714
668.36	0.957786	784	1.04608
675.18	0.969684	792	1.04533
682	0.993853	800	1.04475
688.82	0.985575	808	1.04275
695.64	0.958118	816	1.03833
702.46	0.969451	824	1.03256
709.28	0.979557	832	1.02676
716.1	0.975014	840	1.02217
722.92	0.983738	848	1.01916
729.74	0.993511	856	1.01598
736.56	0.993112	864	1.00957
743.38	0.987082	872	1.00264
750.2	1.00492	880	0.995828
757.02	0.992825	888	0.988984
763.84	0.97318	896	0.976839
770.66	0.95783	904	0.954701
777.48	0.928334	912	0.919359
784.3	0.920134	920	0.864356
791.12	0.937375	928	0.783226
797.94	0.956503	936	0.672332
804.76	0.946419	944	0.532972
811.58	0.952609	952	0.365727
818.4	0.945222	960	0.18148
825.22	0.944411	968	0.00525455
832.04	0.930977	976	-0.139185
838.86	0.953727	984	-0.225147
845.68	0.976883	992	-0.236864
852.5	0.976524	1000	-0.169092
859.32	0.980667	1008	-0.0321767
866.14	0.950622	1016	0.162303
872.96	0.935128	1024	0.367357
879.78	0.924571	1032	0.553142
886.6	0.880598	1040	0.708135
893.42	0.800541	1048	0.824454
900.24	0.76157	1056	0.899754
907.06	0.742736	1064	0.93991
913.88	0.642634	1072	0.961132
920.7	0.522433	1080	0.971748
927.52	0.436787	1088	0.98229
934.34	0.371199	1096	0.989579
941.16	0.222175	1104	0.993308
947.98	-0.0192967	1112	0.99651
954.8	-0.211559	1120	1.00053
961.62	-0.296276	1128	1.00515
968.44	-0.331487	1136	1.00687
975.26	-0.444423	1144	1.00351
982.08	-0.504817	1152	1.00088
988.9	-0.336175	1160	0.999096
995.72	-0.0812573	1168	0.997406
1002.54	0.0572621	1176	0.995475
1009.36	0.114328	1184	0.99452
1016.18	0.245818	1192	0.995178
1023	0.510962	1200	0.996051
1029.82	0.708685	1208	0.992784
1036.64	0.770593	1216	0.981431
1043.46	0.768036	1224	0.959216
1050.28	0.773212	1232	0.921589
1057.1	0.833122	1240	0.868009
1063.92	0.893187	1248	0.791373
1070.74	0.921522	1256	0.689869
1077.56	0.92657	1264	0.562522
1084.38	0.961692	1272	0.407848
1091.2	0.985449	1280	0.220697
1098.02	1.00999	1288	0.0129797
1104.84	1.01877	1296	-0.207825
1111.66	1.00947	1304	-0.427756
1118.48	0.988291	1312	-0.631868
1125.3	0.968646	1320	-0.809583
1132.12	0.95316	1328	-0.956113
1138.94	0.96443	1336	-1.07708
1145.76	0.948516	1344	-1.17814
1152.58	0.94962	1352	-1.26216
1159.4	0.963005	1360	-1.32707
1166.22	0.96699	1368	-1.37204
1173.04	0.955668	1376	-1.40423
1179.86	0.948088	1384	-1.42473
1186.68	0.946215	1392	-1.43993
1193.5	0.965557	1400	-1.44841
1200.32	0.949856	1408	-1.45332
1207.14	0.927989	1416	-1.45919
1213.96	0.895081	1424	-1.4687
1220.78	0.836596	1432	-1.47778
1227.6	0.764542	1440	-1.47544
1234.42	0.720462	1448	-1.44463
1241.24	0.679827	1456	-1.36428
1248.06	0.607572	1464	-1.21793
1254.88	0.493954	1472	-0.995097
1261.7	0.439916	1480	-0.698846
1268.52	0.315703	1488	-0.359497
1275.34	0.142762	1496	-0.0143945
1282.16	0.00853419	1504	0.303546
1288.98	-0.0827601	1512	0.55622
1295.8	-0.294928	1520	0.733855
1302.62	-0.491294	1528	0.847351
1309.44	-0.732939	1536	0.910884
1316.26	-0.896454	1544	0.940213
1323.08	-1.00059	1552	0.950238
1329.9	-1.11134	1560	0.953671
1336.72	-1.25393	1568	0.957298
1343.54	-1.32134	1576	0.964052
1350.36	-1.45699	1584	0.972278
1357.18	-1.52336	1592	0.979285
1364	-1.59003	1600	0.983388
1370.82	-1.5501	1608	0.983696
1377.64	-1.52738	1616	0.980203
1384.46	-1.52623	1624	0.977797
1391.28	-1.57159	1632	0.975179
1398.1	-1.62984	1640	0.968547
1404.92	-1.65075	1648	0.964899
1411.74	-1.58613	1656	0.960877
1418.56	-1.56285	1664	0.955091
1425.38	-1.56013	1672	0.947379
1432.2	-1.5602	1680	0.931475
1439.02	-1.56048	1688	0.912489
1445.84	-1.56241	1696	0.883685
1452.66	-1.46205	1704	0.847496
1459.48	-1.45901	1712	0.808444
1466.3	-1.2672	1720	0.772126
1473.12	-0.889212	1728	0.746975
1479.94	-0.740044	1736	0.730999
1486.76	-0.47178	1744	0.721224
1493.58	0.12644	1752	0.720006
1500.4	0.428357	1760	0.730113
1507.22	0.560081	1768	0.75343
1514.04	0.637126	1776	0.785673
1520.86	0.655266	1784	0.818292
1527.68	0.781169	1792	0.845745
1534.5	0.896684	1800	0.861787
1541.32	0.932644	1808	0.871982
1548.14	0.958937	1816	0.876384
1554.96	0.957862	1824	0.8796
1561.78	0.963722	1832	0.883297
1568.6	0.959307	1840	0.889106
1575.42	0.956761	1848	0.892459
1582.24	0.978295	1856	0.893125
1589.06	0.99127	1864	0.893153
1595.88	1.00459	1872	0.893862
1602.7	0.981236	1880	0.891618
1609.52	0.984648	1888	0.889998
1616.34	1.01826	1896	0.886608
1623.16	0.985503	1904	0.882369
1629.98	0.977134	1912	0.877411
1636.8	0.969512	1920	0.872966
1643.62	0.943377	1928	0.866238
1650.44	0.929464	1936	0.855176
1657.26	0.905829	1944	0.839526
1664.08	0.884935	1952	0.819373
1670.9	0.863084	1960	0.790432
1677.72	0.854107	1968	0.746944
1684.54	0.832222	1976	0.682012
1691.36	0.792201	1984	0.591465
1698.18	0.746393	1992	0.474481
1705	0.660265	2000	0.32374
1711.82	0.61488	2008	0.138454
1718.64	0.632339	2016	-0.0673633
1725.46	0.612419	2024	-0.294621
1732.28	0.58863	2032	-0.515458
1739.1	0.654631	2040	-0.722633
1745.92	0.725328	2048	-0.906227
1752.74	0.752685	2056	-1.05958
1759.56	0.812661	2064	-1.18402
1766.38	0.838946	2072	-1.27856
1773.2	0.819458	2080	-1.347
1780.02	0.829952	2088	-1.39919
1786.84	0.854202	2096	-1.44106
1793.66	0.878692	2104	-1.47282
1800.48	0.907733	2112	-1.49378
1807.3	0.911951	2120	-1.50576
1814.12	0.901466	2128	-1.51711
1820.94	0.919341	2136	-1.52728
1827.76	0.935663	2144	-1.53156
1834.58	0.949823	2152	-1.53217
1841.4	0.947614	2160	-1.53255
1848.22	0.964849	2168	-1.53414
1855.04	0.956529	2176	-1.53284
1861.86	0.937367	2184	-1.52763
1868.68	0.944852	2192	-1.52083
1875.5	0.956483	2200	-1.51139
1882.32	0.947283	2208	-1.49721
1889.14	0.932186	2216	-1.45735
1895.96	0.932911	2224	-1.36265
1902.78	0.932304	2232	-1.1949
1909.6	0.931024	2240	-0.957491
1916.42	0.934174	2248	-0.670902
1923.24	0.902696	2256	-0.351316
1930.06	0.904415	2264	-0.0335094
1936.88	0.927931	2272	0.246492
1943.7	0.886343	2280	0.460382
1950.52	0.799162	2288	0.604742
1957.34	0.7372	2296	0.702874
1964.16	0.679886	2304	0.765975
1970.98	0.59967	2312	0.805971
1977.8	0.540996	2320	0.831499
1984.62	0.470683	2328	0.847415
1991.44	0.367036	2336	0.856871
1998.26	0.216483	2344	0.864246
2005.08	0.0580831	2352	0.870747
2011.9	-0.160193	2360	0.87722
2018.72	-0.365003	2368	0.881417
2025.54	-0.537246	2376	0.883567
2032.36	-0.697624	2384	0.883721
2039.18	-0.882111	2392	0.882717
2046	-0.989322	2400	0.880556
2052.82	-1.09069	2408	0.877562
2059.64	-1.20207	2416	0.874413
2066.46	-1.27761	2424	0.871885
2073.28	-1.33527	2432	0.870463
2080.1	-1.45087	2440	0.868605
2086.92	-1.49506	2448	0.861581
2093.74	-1.48323	2456	0.845111
2100.56	-1.5059	2464	0.821902
2107.38	-1.52693	2472	0.796646
2114.2	-1.52914	2480	0.770041
2121.02	-1.55071	2488	0.744821
2127.84	-1.56052	2496	0.722064
2134.66	-1.50812	2504	0.703227
2141.48	-1.47639	2512	0.689763
2148.3	-1.51953	2520	0.683908
2155.12	-1.57143	2528	0.695507
2161.94	-1.59413	2536	0.722216
2168.76	-1.60513	2544	0.752652
2175.58	-1.58306	2552	0.777369
2182.4	-1.61658	2560	0.799018
2189.22	-1.63134	2568	0.819632
2196.04	-1.61554	2576	0.834543
2202.86	-1.60166	2584	0.8471
2209.68	-1.56629	2592	0.854914
2216.5	-1.5249	2600	0.860633
2223.32	-1.44652	2608	0.864295
2230.14	-1.3734	2616	0.865361
2236.96	-1.24973	2624	0.864634
2243.78	-1.08841	2632	0.862986
2250.6	-0.699579	2640	0.861176
2257.42	-0.250169	2648	0.861177
2264.24	-0.0060934	2656	0.861551
2271.06	0.229233	2664	0.86109
2277.88	0.491344	2672	0.858465
2284.7	0.56663	2680	0.853387
2291.52	0.652916	2688	0.84959
2298.34	0.769402	2696	0.845964
2305.16	0.845125	2704	0.840254
2311.98	0.892784	2712	0.82823
2318.8	0.893926	2720	0.808751
2325.62	0.899446	2728	0.782103
2332.44	0.929412	2736	0.747095
2339.26	0.947186	2744	0.698385
2346.08	0.954949	2752	0.622537
2352.9	0.932063	2760	0.519142
2359.72	0.924568	2768	0.381006
2366.54	0.93734	2776	0.207481
2373.36	0.952153	2784	-0.000158129
2380.18	0.922857	2792	-0.232405
2387	0.919422	2800	-0.46915
2393.82	0.91058	2808	-0.685982
2400.64	0.946388	2816	-0.875375
2407.46	0.968771	2824	-1.03276
2414.28	0.94977	2832	-1.15771
2421.1	0.937323	2840	-1.25422
2427.92	0.900012	2848	-1.32646
2434.74	0.886825	2856	-1.37739
2441.56	0.857031	2864	-1.41283
2448.38	0.821008	2872	-1.43858
2455.2	0.795732	2880	-1.4606
2462.02	0.742285	2888	-1.47732
2468.84	0.675739	2896	-1.48693
2475.66	0.644058	2904	-1.48816
2482.48	0.632185	2912	-1.48651
2489.3	0.568893	2920	-1.48563
2496.12	0.562178	2928	-1.48502
2502.94	0.608424	2936	-1.48511
2509.76	0.613324	2944	-1.4856
2516.58	0.669061	2952	-1.48796
2523.4	0.736454	2960	-1.49397
2530.22	0.739015	2968	-1.49817
2537.04	0.748582	2976	-1.49681
2543.86	0.767504	2984	-1.49402
2550.68	0.80645	2992	-1.49403
2557.5	0.863491	3000	-1.49465
2564.32	0.8996	3008	-1.49263
2571.14	0.897817	3016	-1.47893
2577.96	0.880247	3024	-1.43864
2584.78	0.913087	3032	-1.34464
2591.6	0.958719	3040	-1.17331
2598.42	0.967419	3048	-0.918911
2605.24	0.96312	3056	-0.592875
2612.06	0.951602	3064	-0.241292
2618.88	0.930025	3072	0.0869668
2625.7	0.945221	3080	0.359754
2632.52	0.9508	3088	0.563135
2639.34	0.953676	3096	0.699883
2646.16	0.946166	3104	0.784971
2652.98	0.917627	3112	0.83381
2659.8	0.905053	3120	0.85731
2666.62	0.901343	3128	0.868477
2673.44	0.899051	3136	0.877926
2680.26	0.905987	3144	0.886596
2687.08	0.898234	3152	0.896326
2693.9	0.905395	3160	0.905421
2700.72	0.865213	3168	0.914364
2707.54	0.823711	3176	0.921029
2714.36	0.808756	3184	0.923153
2721.18	0.800321	3192	0.92021
2728	0.772476	3200	0.915983
2734.82	0.724905	3208	0.915394
2741.64	0.619002	3216	0.91848
2748.46	0.472268	3224	0.92131
2755.28	0.342757	3232	0.919052
2762.1	0.224966	3240	0.912006
2768.92	0.144105	3248	0.904507
2775.74	-0.00885385	3256	0.897989
2782.56	-0.152925	3264	0.889705
2789.38	-0.267612	3272	0.880055
2796.2	-0.418164	3280	0.868304
2803.02	-0.605297	3288	0.85679
2809.84	-0.824322	3296	0.849136
2816.66	-1.04093	3304	0.843306
2823.48	-1.10499	3312	0.840719
2830.3	-1.14356	3320	0.843544
2837.12	-1.28479	3328	0.846532
2843.94	-1.45889	3336	0.847322
2850.76	-1.54497	3344	0.850604
2857.58	-1.56032	3352	0.860061
2864.4	-1.54315	3360	0.878269
2871.22	-1.53791	3368	0.898258
2878.04	-1.60136	3376	0.912344
2884.86	-1.63428	3384	0.918575
2891.68	-1.65734	3392	0.920765
2898.5	-1.59359	3400	0.922571
2905.32	-1.49552	3408	0.925817
2912.14	-1.47567	3416	0.932982
2918.96	-1.55112	3424	0.938909
2925.78	-1.58746	3432	0.947846
2932.6	-1.57557	3440	0.958766
2939.42	-1.49544	3448	0.967513
2946.24	-1.43222	3456	0.976092
2953.06	-1.4501	3464	0.981977
2959.88	-1.4702	3472	0.989692
2966.7	-1.46061	3480	0.999008
2973.52	-1.42931	3488	1.00749
2980.34	-1.39127	3496	1.01385
2987.16	-1.44438	3504	1.0165
2993.98	-1.48796	3512	1.00544
3000.8	-1.48555	3520	0.982984
3007.62	-1.51947	3528	0.962157
3014.44	-1.49425	3536	0.928498
3021.26	-1.40876	3544	0.87696
3028.08	-1.31681	3552	0.807019
3034.9	-1.39401	3560	0.741154
3041.72	-1.13991	3568	0.656004
3048.54	-0.523017	3576	0.51255
3055.36	0.0894252	3584	0.289343
3062.18	0.481031	3592	0.0155555
3069	0.674219	3600	-0.256261
3075.82	0.688546	3608	-0.47264
3082.64	0.740098	3616	-0.722913
3089.46	0.83095	3624	-0.914535
3096.28	0.832761	3632	-1.03881
3103.1	0.876593	3640	-1.13005
3109.92	0.914373	3648	-1.18871
3116.74	0.922422	3656	-1.22564
3123.56	0.967537	3664	-1.25316
3130.38	0.978942	3672	-1.23146
3137.2	0.971906	3680	-1.31382
3144.02	0.976305	3688	-1.31057
3150.84	0.967632	3696	-1.27742
3157.66	0.950681	3704	-1.25138
3164.48	0.977754	3712	-1.24303
3171.3	0.988284	3720	-1.26189
3178.12	0.987061	3728	-1.29797
3184.94	0.9465	3736	0
3191.76	0.939867	3744	0
3198.58	0.913184
3205.4	0.898546
3212.22	0.935193
3219.04	0.918308
3225.86	0.936748
3232.68	0.968251
3239.5	0.90846
3246.32	0.88507
3253.14	0.871914
3259.96	0.905461
3266.78	0.92656
3273.6	0.88247
3280.42	0.803034
3287.24	0.697643
3294.06	0.643789
3300.88	0.626802
3307.7	0.623702
3314.52	0.668556
3321.34	0.706053
3328.16	0.707903
3334.98	0.722837
3341.8	0.737144
3348.62	0.72929
3355.44	0.738239
3362.26	0.774012
3369.08	0.752228
3375.9	0.767494
3382.72	0.813751
3389.54	0.890785
3396.36	0.896553
3403.18	0.903381
3410	0.907091
3416.82	0.905454
3423.64	0.890992
3430.46	0.875092
3437.28	0.83442
3444.1	0.823438
3450.92	0.851064
3457.74	0.867801
3464.56	0.843062
3471.38	0.803001
3478.2	0.742834
3485.02	0.717281
3491.84	0.718358
3498.66	0.719803
3505.48	0.767126
3512.3	0.728903
3519.12	0.649082
3525.94	0.575608
3532.76	0.491719
3539.58	0.399001
3546.4	0.308511
3553.22	0.17493
3560.04	0.0463835
3566.86	-0.0484555
3573.68	-0.173196
3580.5	-0.335893
3587.32	-0.449203
3594.14	-0.537026
3600.96	-0.673073
3607.78	-0.772175
3614.6	-0.866252
3621.42	-0.888073
3628.24	-0.928448
3635.06	-0.946577
3641.88	-0.967647
3648.7	-1.01267
3655.52	-1.06593
3662.34	-1.05443
3669.16	-1.05511
3675.98	-1.03011
3682.8	-1.01324
3689.62	-0.978964
3696.44	-0.934928
3703.26	-0.882778
3710.08	-0.81496
3716.9	-0.745462
3723.72	-0.628689
3730.54	-0.527703
3737.36	-0.433642
3744.18	-0.338277
3751	-0.236206

## Sheet: Fig. 3A
Fig. 3A: Accuracy of both AI inference and iterative phase retrieval, as a function of the overlap ratio
overlap	iterative method accuracy	overlap	AI inference accuracy
0.885225	1	0.885225	0.944803
0.804146	0.863426	0.804146	0.939753
0.742709	0.848942	0.742709	0.93914
0.706526	0.831286	0.706526	0.93809
0.645762	0.798215	0.645762	0.937997
0.596795	0.797107	0.596795	0.933853
0.558334	0.775605	0.558334	0.930893
0.495178	0.684338	0.495178	0.929389
0.446233	0.596334	0.446233	0.927944
0.407843	0.524811	0.407843	0.919366
0.347558	0.297173	0.347558	0.920433
0.299324	0.0358789	0.299324	0.906677
		0.246276	0.907597
		0.197092	0.90692
		0.14639	0.913101
		0.0958522	0.910218
		0.0535873	0.903274
		0.0137998	0.9126

## Sheet: Fig. 5
Fig. 5: Evolution of structural similarity against the ground truth for two selected areas during continual learning.
# training dataset	Area B	Area C
963	0.603812	0.860601
1926	0.62442	0.863382
2889	0.777292	0.890158
3852	0.828202	0.894616
4815	0.855288	0.896065
5778	0.867934	0.896443
6741	0.875372	0.896779
7704	0.880271	0.89723
8667	0.884424	0.897621
9630	0.890537	0.898303
10593	0.894917	0.898677
11556	0.898569	0.899068
12519	0.901435	0.899382
13482	0.903975	0.899711
14445	0.90616	0.899903
15408	0.908025	0.89997
16371	0.909178	0.900167
17334	0.910543	0.90029
18297	0.911595	0.900384
19260	0.912789	0.900583
20223	0.913811	0.900769
21186	0.914556	0.900917
22149	0.915229	0.901107
23112	0.916037	0.901202
24075	0.916704	0.901288
25038	0.91739	0.901516
26001	0.918084	0.901688
26964	0.918681	0.901789
27927	0.919296	0.901963
28890	0.919824	0.902025
29853	0.920363	0.902226
30816	0.920906	0.902336
31779	0.921455	0.902466
32742	0.921899	0.902673
33705	0.922435	0.902859
34668	0.922931	0.902961
35631	0.923372	0.903085
36594	0.923699	0.90316
37557	0.924128	0.903278
38520	0.924661	0.903454
39483	0.925028	0.903598
40446	0.925371	0.903739
41409	0.925764	0.903871
42372	0.926176	0.903968
43335	0.926544	0.904018
44298	0.926803	0.90412
45261	0.927163	0.904217
46224	0.927483	0.904341
47187	0.927788	0.904434
48150	0.928131	0.904515
49113	0.928516	0.904618
50076	0.928779	0.904678
51039	0.929003	0.904719
52002	0.929254	0.904834
52965	0.929591	0.904923
53928	0.929936	0.905054
54891	0.9302	0.905164
55854	0.930499	0.905296
56817	0.93076	0.905387
57780	0.930966	0.905502
58743	0.93127	0.9056
59706	0.931526	0.905705
60669	0.93182	0.905808
61632	0.932089	0.905888
62595	0.932368	0.906006
63558	0.932567	0.906101
64521	0.932821	0.906218
65484	0.933095	0.906312
66447	0.933352	0.906407
67410	0.933588	0.906493
68373	0.933846	0.906576
69336	0.934101	0.906686
70299	0.934338	0.906781
71262	0.934553	0.906876
72225	0.934738	0.906969
73188	0.934941	0.907075
74151	0.935142	0.907147
75114	0.935366	0.907254
76077	0.935539	0.907363
77040	0.93577	0.907494
78003	0.936013	0.907584
78966	0.936228	0.907687
79929	0.936439	0.907776
80892	0.936659	0.907871
81855	0.93688	0.907974
82818	0.937082	0.90812
83781	0.937297	0.908374
84744	0.937516	0.90865
85707	0.937731	0.908904
86670	0.937866	0.909129
87633	0.938054	0.909471
88596	0.93824	0.909788
89559	0.938476	0.910122
90522	0.938665	0.910509
91485	0.938859	0.910849
92448	0.939031	0.911229
93411	0.939178	0.911542
94374	0.939323	0.911824
95337	0.939479	0.912125
96300	0.939626	0.912432
97263	0.939787	0.912789
98226	0.939986	0.913115
99189	0.940208	0.913445
100152	0.940404	0.913825
101115	0.940583	0.914258
102078	0.940753	0.914656
103041	0.940923	0.915078
104004	0.941079	0.915503
104967	0.941183	0.915889
105930	0.94138	0.916361
106893	0.94155	0.916813
107856	0.941708	0.91728
108819	0.941863	0.91772
109782	0.94201	0.918167

## Sheet: Fig. 6
Fig. 6: Evolution of raw data rate for state-of-the-art X-ray and electron ptychography.
year	raw data rate	reference
2022	4.88281	35
2016	0.537109	34
2018	0.262517	11
2005	4.44811	31
2010	29.8023	32
2010	0.0596046	28
2019	44.7035	30
2020	596.046	33
2014	0.596046	29

## Sheet: Fig. S3
Fig. S3: Performance of the workflow when the diffraction intensities are logarithmically scaled down with scaling factors starting from 10 to 10,000.
Maximum photon count	SSIM
6627	0.913064
2214	0.91267
668	0.914327
226	0.912428
71	0.883583
27	0.902111
10	0.871528

## Sheet: Fig. S9a
Fig. S9a: Cyclic learning rate policy adopted for the training with an initial value of 0.0001.
Iterations	Learning rate
1	0.0001375
2	0.000175
3	0.0002125
4	0.00025
5	0.0002875
6	0.000325
7	0.0003625
8	0.0004
9	0.0004375
10	0.000475
11	0.0005125
12	0.00055
13	0.0005875
14	0.000625
15	0.0006625
16	0.0007
17	0.0007375
18	0.000775
19	0.0008125
20	0.00085
21	0.0008875
22	0.000925
23	0.0009625
24	0.001
25	0.0009625
26	0.000925
27	0.0008875
28	0.00085
29	0.0008125
30	0.000775
31	0.0007375
32	0.0007
33	0.0006625
34	0.000625
35	0.0005875
36	0.00055
37	0.0005125
38	0.000475
39	0.0004375
40	0.0004
41	0.0003625
42	0.000325
43	0.0002875
44	0.00025
45	0.0002125
46	0.000175
47	0.0001375
48	0.0001
49	0.00011875
50	0.0001375
51	0.00015625
52	0.000175
53	0.00019375
54	0.0002125
55	0.00023125
56	0.00025
57	0.00026875
58	0.0002875
59	0.00030625
60	0.000325
61	0.00034375
62	0.0003625
63	0.00038125
64	0.0004
65	0.00041875
66	0.0004375
67	0.00045625
68	0.000475
69	0.00049375
70	0.0005125
71	0.00053125
72	0.00055
73	0.00053125
74	0.0005125
75	0.00049375
76	0.000475
77	0.00045625
78	0.0004375
79	0.00041875
80	0.0004
81	0.00038125
82	0.0003625
83	0.00034375
84	0.000325
85	0.00030625
86	0.0002875
87	0.00026875
88	0.00025
89	0.00023125
90	0.0002125
91	0.00019375
92	0.000175
93	0.00015625
94	0.0001375
95	0.00011875
96	0.0001
97	0.000109375
98	0.00011875
99	0.000128125
100	0.0001375
101	0.000146875
102	0.00015625
103	0.000165625
104	0.000175
105	0.000184375
106	0.00019375
107	0.000203125
108	0.0002125
109	0.000221875
110	0.00023125
111	0.000240625
112	0.00025
113	0.000259375
114	0.00026875
115	0.000278125
116	0.0002875
117	0.000296875
118	0.00030625
119	0.000315625
120	0.000325
121	0.000315625
122	0.00030625
123	0.000296875
124	0.0002875
125	0.000278125
126	0.00026875
127	0.000259375
128	0.00025
129	0.000240625
130	0.00023125
131	0.000221875
132	0.0002125
133	0.000203125
134	0.00019375
135	0.000184375
136	0.000175
137	0.000165625
138	0.00015625
139	0.000146875
140	0.0001375
141	0.000128125
142	0.00011875
143	0.000109375
144	0.0001
145	0.000104688
146	0.000109375
147	0.000114063
148	0.00011875
149	0.000123437
150	0.000128125
151	0.000132813
152	0.0001375
153	0.000142188
154	0.000146875
155	0.000151562
156	0.00015625
157	0.000160938
158	0.000165625
159	0.000170312
160	0.000175
161	0.000179687
162	0.000184375
163	0.000189062
164	0.00019375
165	0.000198437
166	0.000203125
167	0.000207812
168	0.0002125
169	0.000207812
170	0.000203125
171	0.000198437
172	0.00019375
173	0.000189062
174	0.000184375
175	0.000179687
176	0.000175
177	0.000170312
178	0.000165625
179	0.000160938
180	0.00015625
181	0.000151562
182	0.000146875
183	0.000142188
184	0.0001375
185	0.000132813
186	0.000128125
187	0.000123437
188	0.00011875
189	0.000114063
190	0.000109375
191	0.000104688
192	0.0001
193	0.000102344
194	0.000104688
195	0.000107031
196	0.000109375
197	0.000111719
198	0.000114063
199	0.000116406
200	0.00011875

## Sheet: Fig. S9b
Fig. S9b: Variation in train- ing and validation loss over 50 epochs estimated at two different iterations of the continual learning approach when ptychography scan #1 and scan #111 were added to the existing training data
Epoch	scan #1 validation loss	scan #1 training loss	scan #111 validation loss	scan #111 training loss
1	0.883151	0.896348	0.216657	0.21348
2	0.798938	0.861656	0.218607	0.216098
3	0.763053	0.800149	0.227427	0.218665
4	0.771973	0.749785	0.228848	0.221547
5	0.953407	0.770601	0.237253	0.224279
6	0.861031	0.853912	0.232283	0.225947
7	0.858327	0.860173	0.230132	0.224583
8	0.851359	0.855328	0.230511	0.220329
9	0.843646	0.847615	0.222892	0.214482
10	0.834892	0.839441	0.220936	0.209621
11	0.825702	0.830026	0.217945	0.204772
12	0.818396	0.820795	0.215973	0.199853
13	0.812096	0.814067	0.21789	0.19766
14	0.798582	0.805569	0.218328	0.199173
15	0.771994	0.787653	0.21986	0.201161
16	0.725457	0.752466	0.222679	0.203119
17	0.724366	0.722595	0.22228	0.204601
18	0.726075	0.714356	0.223494	0.206304
19	0.724353	0.714555	0.222671	0.205853
20	0.726334	0.712637	0.220117	0.202136
21	0.723868	0.712494	0.218795	0.198992
22	0.723794	0.712157	0.219089	0.195923
23	0.723821	0.712081	0.217501	0.192876
24	0.724148	0.711732	0.216958	0.189853
25	0.724234	0.711734	0.217921	0.188486
26	0.724001	0.71171	0.217988	0.189269
27	0.72378	0.711631	0.220576	0.190277
28	0.723667	0.711664	0.220075	0.19129
29	0.723861	0.711562	0.219921	0.192583
30	0.723879	0.7115	0.220342	0.193547
31	0.723605	0.7114	0.220732	0.192308
32	0.723429	0.711301	0.219627	0.190699
33	0.723547	0.711195	0.21921	0.188656
34	0.723377	0.711034	0.220023	0.186919
35	0.723084	0.710867	0.218761	0.185199
36	0.722995	0.710699	0.219078	0.183273
37	0.722946	0.710505	0.21971	0.182638
38	0.722622	0.710284	0.219606	0.183118
39	0.722177	0.709922	0.220077	0.183725
40	0.721262	0.709363	0.219653	0.183994
41	0.720049	0.708475	0.219823	0.184312
42	0.719009	0.707355	0.221076	0.184977
43	0.716806	0.706053	0.222993	0.184771
44	0.714999	0.703992	0.220796	0.183572
45	0.713557	0.702244	0.220187	0.182367
46	0.711662	0.700053	0.219867	0.181206
47	0.709753	0.698581	0.219756	0.180154
48	0.708953	0.696643	0.220147	0.179269
49	0.709657	0.696322	0.220899	0.178849
50	0.706787	0.695569	0.220688	0.179128

## Sheet: Fig. S10
Fig. S10: training time versus training data size on 8 A100 GPUs
training data size	training time (min)
3852	2.53413
15408	3.61128
30816	4.86999
61632	7.72354
123264	12.9988

## Sheet: Fig. S11c
Fig. F11c: Results of FRC calculation for iteratively retrieved phase
frequency (um^-1)	FSC (correlation)	1/2 bit (correlation)
0	1	1
0.000971043	0.997755	0.61721
0.00194209	0.997532	0.509578
0.00291313	0.996849	0.45673
0.00388417	0.9907	0.423521
0.00485522	0.993238	0.400075
0.00582626	0.990458	0.382343
0.0067973	0.980743	0.368304
0.00776835	0.97936	0.356819
0.00873939	0.978525	0.34719
0.00971043	0.964573	0.338961
0.0106815	0.943692	0.331818
0.0116525	0.948419	0.325541
0.0126236	0.93576	0.319966
0.0135946	0.946949	0.314969
0.0145657	0.864579	0.310457
0.0155367	0.905348	0.306355
0.0165077	0.92987	0.302605
0.0174788	0.833636	0.299157
0.0184498	0.852339	0.295974
0.0194209	0.851651	0.293022
0.0203919	0.717738	0.290276
0.021363	0.686509	0.287711
0.022334	0.65389	0.285309
0.023305	0.409684	0.283052
0.0242761	0.410611	0.280928
0.0252471	0.395521	0.278922
0.0262182	0.423986	0.277025
0.0271892	0.408992	0.275227
0.0281603	0.2624	0.27352
0.0291313	0.188898	0.271895
0.0301023	0.0710057	0.270348
0.0310734	0.0841642	0.26887
0.0320444	0.152804	0.267459
0.0330155	0.187246	0.266108
0.0339865	0.129256	0.264813
0.0349576	0.0560567	0.263571
0.0359286	0.114431	0.262379
0.0368997	-0.0134277	0.261232
0.0378707	-0.0357959	0.260128
0.0388417	0.0966427	0.259064
0.0398128	0.165552	0.258039
0.0407838	0.120408	0.257049
0.0417549	-0.0306859	0.256093
0.0427259	-0.0613774	0.255169
0.043697	0.0228217	0.254275
0.044668	0.0241869	0.25341
0.045639	-0.0460367	0.252571
0.0466101	0.0428579	0.251758
0.0475811	-0.0475575	0.25097
0.0485522	0.0164902	0.250204
0.0495232	-0.0111321	0.249461
0.0504943	0.0110197	0.248738
0.0514653	0.0201201	0.248036
0.0524363	-0.0504585	0.247352
0.0534074	-0.00841161	0.246687
0.0543784	-0.0454379	0.24604
0.0553495	-0.0182545	0.245409
0.0563205	-0.0405093	0.244794
0.0572916	0.057934	0.244194
0.0582626	0.00641678	0.243609
0.0592337	0.00207887	0.243038
0.0602047	0.124589	0.24248
0.0611757	0.0170329	0.241936
0.0621468	-0.0110475	0.241404
0.0631178	0.00298944	0.240884
0.0640889	0.0115833	0.240376
0.0650599	-0.0335352	0.239879
0.066031	0.0552147	0.239392
0.067002	0.00480798	0.238916
0.067973	0.0446322	0.23845
0.0689441	0.0373585	0.237994
0.0699151	-0.146698	0.237547
0.0708862	-0.0436371	0.237109
0.0718572	-0.00281197	0.236679
0.0728283	-0.0418531	0.236259
0.0737993	0.0265408	0.235846
0.0747703	0.00147823	0.235441
0.0757414	0.0542979	0.235044
0.0767124	-0.0202006	0.234654
0.0776835	0.00350431	0.234271
0.0786545	-0.0136082	0.233895
0.0796256	-0.0104156	0.233527
0.0805966	0.00454938	0.233164
0.0815677	0.013345	0.232808
0.0825387	0.0309535	0.232458
0.0835097	0.121696	0.232114
0.0844808	-0.0363073	0.231776
0.0854518	-0.0378038	0.231444
0.0864229	0.0266869	0.231117
0.0873939	0.0368562	0.230795
0.088365	-0.00776653	0.230479
0.089336	-0.056159	0.230168
0.090307	0.0142529	0.229861
0.0912781	0.0073552	0.22956
0.0922491	0.0402581	0.229263
0.0932202	0.059666	0.228971
0.0941912	0.00839864	0.228683
0.0951623	0.0296073	0.228399
0.0961333	-0.01447	0.22812
0.0971043	-0.0150262	0.227845
0.0980754	0.0302987	0.227574
0.0990464	-0.0173852	0.227306
0.100017	0.0208814	0.227043
0.100989	0.0146359	0.226783
0.10196	0.053143	0.226527
0.102931	-0.0434581	0.226275
0.103902	-0.0222934	0.226026
0.104873	0.0339127	0.22578
0.105844	-0.0452196	0.225538
0.106815	0.0583828	0.225299
0.107786	-0.00992792	0.225063
0.108757	-0.0308107	0.22483
0.109728	-0.0143023	0.224601
0.110699	-0.0653712	0.224374
0.11167	-0.00329096	0.22415
0.112641	-0.0104422	0.223929
0.113612	-0.0673367	0.223711
0.114583	-0.00724098	0.223495
0.115554	0.0651432	0.223283
0.116525	0.0681126	0.223073
0.117496	-0.0145663	0.222865
0.118467	0.0490028	0.22266
0.119438	0.0249784	0.222457
0.120409	0.0862318	0.222257
0.12138	0.0744863	0.222059
0.122351	0.0126942	0.221864
0.123323	0.0274928	0.22167
0.124294	0.0976993	0.221479
0.125265	-0.00419977	0.221291
0.126236	-0.0211576	0.221104
0.127207	0.0852867	0.220919
0.128178	0.0372876	0.220737
0.129149	-0.00270076	0.220556
0.13012	0.0607868	0.220378
0.131091	0.00538102	0.220201
0.132062	0.0150832	0.220027
0.133033	0.0258524	0.219854
0.134004	-0.00450227	0.219683
0.134975	0.0548921	0.219514
0.135946	0.0285124	0.219347
0.136917	-0.0048003	0.219181
0.137888	0.0552759	0.219017
0.138859	0.0299654	0.218855
0.13983	0.032529	0.218695
0.140801	0.108186	0.218536
0.141772	0.139217	0.218379
0.142743	0.100315	0.218223
0.143714	0.0806941	0.218069
0.144685	0.117725	0.217916
0.145657	0.0403133	0.217765

## Sheet: Fig. S11f
Fig. F11f: Results of FRC calculation for iteratively retrieved phase
frequency (um^-1)	FSC (correlation)	1/2 bit (correlation)
0	1	1
0.00108613	0.998941	0.61721
0.00217226	0.997226	0.509578
0.00325839	0.996405	0.45673
0.00434452	0.992784	0.423521
0.00543065	0.986082	0.400075
0.00651678	0.992259	0.382343
0.00760291	0.977149	0.368304
0.00868904	0.972979	0.356819
0.00977517	0.974171	0.34719
0.0108613	0.957846	0.338961
0.0119474	0.956282	0.331818
0.0130336	0.960423	0.325541
0.0141197	0.938322	0.319966
0.0152058	0.948907	0.314969
0.016292	0.957999	0.310457
0.0173781	0.870117	0.306355
0.0184642	0.909646	0.302605
0.0195503	0.894365	0.299157
0.0206365	0.877071	0.295974
0.0217226	0.904607	0.293022
0.0228087	0.887972	0.290276
0.0238949	0.870924	0.287711
0.024981	0.863569	0.285309
0.0260671	0.835713	0.283052
0.0271533	0.744963	0.280928
0.0282394	0.737822	0.278922
0.0293255	0.867526	0.277025
0.0304116	0.830403	0.275227
0.0314978	0.859914	0.27352
0.0325839	0.597699	0.271895
0.03367	0.600053	0.270348
0.0347562	0.758765	0.26887
0.0358423	0.660272	0.267459
0.0369284	0.683071	0.266108
0.0380146	0.759043	0.264813
0.0391007	0.703027	0.263571
0.0401868	0.569856	0.262379
0.0412729	0.556803	0.261232
0.0423591	0.459367	0.260128
0.0434452	0.557602	0.259064
0.0445313	0.442125	0.258039
0.0456175	0.48902	0.257049
0.0467036	0.580726	0.256093
0.0477897	0.29102	0.255169
0.0488759	0.32661	0.254275
0.049962	0.374449	0.25341
0.0510481	0.334187	0.252571
0.0521342	0.114419	0.251758
0.0532204	0.227631	0.25097
0.0543065	0.232454	0.250204
0.0553926	-0.0549254	0.249461
0.0564788	0.037175	0.248738
0.0575649	-0.0121495	0.248036
0.058651	0.112932	0.247352
0.0597372	0.19397	0.246687
0.0608233	0.117488	0.24604
0.0619094	0.147038	0.245409
0.0629955	-0.015249	0.244794
0.0640817	0.16906	0.244194
0.0651678	0.011535	0.243609
0.0662539	0.0621163	0.243038
0.0673401	-0.0821443	0.24248
0.0684262	-0.0569688	0.241936
0.0695123	-0.0512534	0.241404
0.0705985	0.0145677	0.240884
0.0716846	0.162877	0.240376
0.0727707	-0.120502	0.239879
0.0738568	0.0259999	0.239392
0.074943	-0.0126407	0.238916
0.0760291	-0.102799	0.23845
0.0771152	0.219743	0.237994
0.0782014	0.113398	0.237547
0.0792875	0.284524	0.237109
0.0803736	0.212646	0.236679
0.0814598	-0.0478792	0.236259
0.0825459	0.132719	0.235846
0.083632	0.393156	0.235441
0.0847181	0.146392	0.235044
0.0858043	0.158773	0.234654
0.0868904	0.312112	0.234271
0.0879765	-0.0287505	0.233895
0.0890627	0.0882577	0.233527
0.0901488	0.154587	0.233164
0.0912349	0.121447	0.232808
0.0923211	0.206172	0.232458
0.0934072	-0.0168102	0.232114
0.0944933	0.0846374	0.231776
0.0955795	-0.0794573	0.231444
0.0966656	-0.0611252	0.231117
0.0977517	-0.0476636	0.230795
0.0988378	0.050553	0.230479
0.099924	0.033186	0.230168
0.10101	0.153319	0.229861
0.102096	0.0166293	0.22956
0.103182	0.133451	0.229263
0.104268	-0.0245264	0.228971
0.105355	0.0646758	0.228683
0.106441	0.0857224	0.228399
0.107527	0.207241	0.22812
0.108613	0.0558255	0.227845
0.109699	-0.361104	0.227574
0.110785	-0.210563	0.227306
0.111871	-0.0619857	0.227043
0.112958	-0.157859	0.226783
0.114044	0.0477991	0.226527
0.11513	-0.120174	0.226275
0.116216	0.244821	0.226026
0.117302	-0.0438328	0.22578
0.118388	0.00483851	0.225538
0.119474	-0.00621228	0.225299
0.12056	-0.0999574	0.225063
0.121647	-0.205459	0.22483
0.122733	0.0433568	0.224601
0.123819	0.0749902	0.224374
0.124905	0.115856	0.22415
0.125991	-0.28827	0.223929
0.127077	0.0516101	0.223711
0.128163	0.158601	0.223495
0.129249	0.077096	0.223283
0.130336	0.045069	0.223073
0.131422	0.0742329	0.222865
0.132508	0.230212	0.22266
0.133594	0.0572528	0.222457
0.13468	0.100405	0.222257
0.135766	0.114706	0.222059
0.136852	0.0678814	0.221864
0.137939	0.0454843	0.22167
0.139025	-0.0332777	0.221479
0.140111	0.0283692	0.221291
0.141197	0.190854	0.221104
0.142283	0.231086	0.220919
0.143369	-0.173246	0.220737
0.144455	0.0341634	0.220556
0.145541	0.0563494	0.220378
